# Supplementary material for: Evolving threats: Leveraging C. elegans to decode the virulence profiles of highly related environmental Salmonella Newport isolates
Source: PLoS One. 2026 Mar 2;21(3):e0343882. doi: 10.1371/journal.pone.0343882 (PMC12952584; doi:10.1371/journal.pone.0343882)
Supplement: S1 Table — (XLSX) [file pone.0343882.s001.xlsx]

## Sheet: Sheet1
Supplementary Table 1. Prophages and prophage-like elements in Salmonella strains from this study
STRAIN	GENOMIC_LOCATION	REGION	REGION_LENGTH	COMPLETENESS(score)	SPECIFIC_KEYWORD	REGION_POSITION	TRNA_NUM	TOTAL_PROTEIN_NUM	PHAGE_HIT_PROTEIN_NUM	HYPOTHETICAL_PROTEIN_NUM	PHAGE+HYPO_PROTEIN_PERCENTAGE	BACTERIAL_PROTEIN_NUM	ATT_SITE_SHOWUP	PHAGE_SPECIES_NUM	MOST_COMMON_PHAGE_NAME(hit_genes_count)	FIRST_MOST_COMMON_PHAGE_NUM	FIRST_MOST_COMMON_PHAGE_PERCENTAGE	GC_PERCENTAGE
CFSAN001891	chromosome	1	29.1Kb	incomplete(40)	integrase,head,protease	684525-713719	0	20	8	10	0.9	2	yes	5	PHAGE_Klebsi_ST13_OXA48phi12.1_NC_049453(5),PHAGE_Klebsi_ST147_VIM1phi7.1_NC_049451(5),PHAGE_Salmon_Fels_1_NC_010391(1),PHAGE_Synech_S_CBS3_NC_015465(1),PHAGE_Pelagi_HTVC008M_NC_020484(1),PHAGE_Entero_mEp460_NC_019716(1),PHAGE_Phage_Gifsy_2_NC_010393(1),PHAGE_Strept_phiBT1_NC_004664(1),PHAGE_Aggreg_S1249_NC_013597(1),PHAGE_Entero_mEp213_NC_019720(1),PHAGE_Caulob_Sansa_NC_047756(1),PHAGE_Haemop_Aa…	4	0.25	0.5075
		2	64.9Kb	intact(150)	integrase,transposase,terminase,portal,head,tail	1172947-1237935	1	59	51	5	0.949	3	yes	24	PHAGE_Salmon_118970_sal3_NC_031940(15),PHAGE_Entero_c_1_NC_019706(12),PHAGE_Entero_N15_NC_001901(10),PHAGE_Entero_HK225_NC_019717(10),PHAGE_Entero_mEp237_NC_019704(10),PHAGE_Entero_mEp213_NC_019720(10),PHAGE_Entero_mEp460_NC_019716(9),PHAGE_Entero_cdtI_NC_009514(7),PHAGE_Entero_HK140_NC_019710(6),PHAGE_Phage_Gifsy_2_NC_010393(5),PHAGE_Entero_mEp390_NC_019721(4),PHAGE_Shigel_SfII_NC_021857(4),PHAG…	6	0.2542	0.5155
		3	16.9Kb	incomplete(20)	integrase	1285203-1302119	0	16	12	0	0.75	4	yes	9	PHAGE_Phage_Gifsy_1_NC_010392(6),PHAGE_Salmon_SPN3UB_NC_019545(5),PHAGE_Phage_Gifsy_2_NC_010393(4),PHAGE_Entero_mEp237_NC_019704(4),PHAGE_Entero_HK225_NC_019717(3),PHAGE_Entero_mEp213_NC_019720(2),PHAGE_Edward_GF_2_NC_026611(2),PHAGE_Entero_phi80_NC_021190(2),PHAGE_Entero_mEpX1_NC_019709(2),PHAGE_Escher_TL_2011b_NC_019445(2),PHAGE_Salmon_SEN34_NC_028699(2),PHAGE_Entero_HK544_NC_019767(1),PHAGE_En…	3	0.375	0.5119
		4	34.8Kb	intact(150)	lysis,lysin,terminase,head,portal,capsid,transposase,tail	1302532-1337398	0	41	39	2	1	0	no	7	PHAGE_Phage_Gifsy_1_NC_010392(33),PHAGE_Phage_Gifsy_2_NC_010393(16),PHAGE_Entero_mEp237_NC_019704(10),PHAGE_Entero_cdtI_NC_009514(9),PHAGE_Salmon_Fels_1_NC_010391(9),PHAGE_Entero_DE3_NC_042057(9),PHAGE_Entero_mEp460_NC_019716(8),PHAGE_Entero_phi80_NC_021190(8),PHAGE_Salmon_SEN34_NC_028699(7),PHAGE_Entero_HK225_NC_019717(7),PHAGE_Entero_N15_NC_001901(7),PHAGE_Salmon_SPN3UB_NC_019545(5),PHAGE_Enter…	27	0.8048	0.5251
		5	49.5Kb	intact(150)	integrase,lysin,terminase,portal,head,capsid,tail,structural,plate,transposase	1515999-1565552	0	69	59	6	0.942	4	yes	32	PHAGE_Edward_GF_2_NC_026611(18),PHAGE_Aeromo_vB_AsaM_56_NC_019527(13),PHAGE_Phage_Gifsy_1_NC_010392(9),PHAGE_Salmon_SEN34_NC_028699(8),PHAGE_Burkho_Bcep43_NC_005342(7),PHAGE_Acinet_phiAC_1_NC_028995(7),PHAGE_Salmon_SPN3UB_NC_019545(6),PHAGE_Phage_Gifsy_2_NC_010393(6),PHAGE_Burkho_Bcep781_NC_004333(6),PHAGE_Acinet_WCHABP1_NC_041966(6),PHAGE_Acinet_AB1_NC_042028(5),PHAGE_Burkho_BcepNY3_NC_009604(5)…	9	0.2608	0.5089
		6	63.9Kb	intact(150)	tail,plate,capsid,head,terminase,lysis,integrase	2324214-2388191	0	75	63	3	0.88	9	yes	12	PHAGE_Salmon_118970_sal3_NC_031940(62),PHAGE_Salmon_ST64B_NC_004313(47),PHAGE_Shigel_SfII_NC_021857(11),PHAGE_Entero_SfV_NC_003444(9),PHAGE_Entero_SfI_NC_027339(8),PHAGE_Shigel_SfIV_NC_022749(8),PHAGE_Entero_mEp460_NC_019716(6),PHAGE_Entero_phiP27_NC_003356(6),PHAGE_Klebsi_phiKO2_NC_005857(3),PHAGE_Entero_N15_NC_001901(3),PHAGE_Salmon_UPF_BP1_NC_047875(3),PHAGE_Salmon_Fels_1_NC_010391(3),PHAGE_Sh…	35	0.8266	0.5046
		7	55.5Kb	intact(150)	transposase,tail,head,capsid,portal,terminase,lysis,lysin,integrase	3014766-3070333	0	56	55	1	1	0	yes	7	PHAGE_Phage_Gifsy_1_NC_010392(51),PHAGE_Phage_Gifsy_2_NC_010393(31),PHAGE_Salmon_SPN3UB_NC_019545(16),PHAGE_Entero_mEp237_NC_019704(12),PHAGE_Salmon_SEN34_NC_028699(11),PHAGE_Entero_HK225_NC_019717(10),PHAGE_Salmon_Fels_1_NC_010391(9),PHAGE_Entero_cdtI_NC_009514(9),PHAGE_Entero_DE3_NC_042057(9),PHAGE_Entero_mEp460_NC_019716(8),PHAGE_Entero_phi80_NC_021190(8),PHAGE_Entero_N15_NC_001901(7),PHAGE_En…	33	0.9107	0.5145
		8	12.6Kb	questionable(75)	head,integrase	4245024-4257664	0	13	11	1	0.923	1	yes	4	PHAGE_Entero_P4_NC_001609(7),PHAGE_Burkho_KS9_NC_013055(2),PHAGE_Escher_500465_1_NC_049342(1),PHAGE_Rueger_DSS3_P1_NC_025428(1),PHAGE_Erwini_EtG_NC_047833(1),PHAGE_Serrat_Eta_NC_021563(1),PHAGE_Ralsto_RSY1_NC_025115(1),PHAGE_Haloar_4_NC_047943(1),PHAGE_Klebsi_ST437_OXA245phi4.1_NC_049448(1),PHAGE_Proteu_VB_PmiS_Isfahan_NC_041925(1),PHAGE_Stenot_S1_NC_011589(1),PHAGE_Salmon_118970_sal3_NC_031940(1…	7	0.5384	0.475
		9	17.4Kb	intact(120)	lysin,tail,plate	4530114-4547539	0	19	19	0	1	0	no	11	PHAGE_Burkho_BcepMu_NC_005882(15),PHAGE_Burkho_phiE255_NC_009237(15),PHAGE_Rhizob_RR1_B_NC_021557(5),PHAGE_Pseudo_JBD25_NC_027992(3),PHAGE_Pseudo_JBD67_NC_042135(3),PHAGE_Pseudo_JBD18_NC_027986(2),PHAGE_Escher_503458_NC_049341(2),PHAGE_Vibrio_X29_NC_024369(2),PHAGE_Pseudo_B3_NC_006548(2),PHAGE_Pseudo_PPpW_3_NC_023006(2),PHAGE_Escher_520873_NC_049344(2),PHAGE_Entero_SfV_NC_003444(1),PHAGE_Ralsto_R…	6	0.7894	0.5113
CFSAN000741	chromosome	1	20.4Kb	intact(120)	tail,plate,lysin	333677-354096	0	23	22	0	0.956	1	no	12	PHAGE_Burkho_BcepMu_NC_005882(16),PHAGE_Burkho_phiE255_NC_009237(16),PHAGE_Rhizob_RR1_B_NC_021557(7),PHAGE_Vibrio_X29_NC_024369(4),PHAGE_Pseudo_JBD67_NC_042135(3),PHAGE_Pseudo_JBD25_NC_027992(3),PHAGE_Pseudo_PPpW_3_NC_023006(3),PHAGE_Escher_520873_NC_049344(2),PHAGE_Escher_503458_NC_049341(2),PHAGE_Pseudo_B3_NC_006548(2),PHAGE_Faecal_FP_Epona_NC_047910(2),PHAGE_Bacter_Lily_NC_028841(2),PHAGE_Pseu…	7	0.6956	0.5057
		2	47.1Kb	intact(150)	integrase,lysis,terminase,portal,protease,tail,transposase	1827672-1874847	0	57	56	1	1	0	yes	8	PHAGE_Phage_Gifsy_2_NC_010393(51),PHAGE_Phage_Gifsy_1_NC_010392(29),PHAGE_Salmon_Fels_1_NC_010391(19),PHAGE_Salmon_SPN3UB_NC_019545(15),PHAGE_Entero_mEp460_NC_019716(13),PHAGE_Entero_cdtI_NC_009514(12),PHAGE_Salmon_SEN34_NC_028699(10),PHAGE_Entero_c_1_NC_019706(8),PHAGE_Entero_mEp237_NC_019704(7),PHAGE_Entero_HK225_NC_019717(7),PHAGE_Entero_mEp213_NC_019720(5),PHAGE_Entero_phi80_NC_021190(4),PHAG…	49	0.8947	0.5116
		3	53.6Kb	intact(150)	integrase,lysin,terminase,head,portal,capsid,transposase,tail	2054104-2107797	0	67	63	1	0.955	3	yes	25	PHAGE_Phage_Gifsy_1_NC_010392(36),PHAGE_Phage_Gifsy_2_NC_010393(16),PHAGE_Entero_mEp237_NC_019704(14),PHAGE_Salmon_SEN34_NC_028699(11),PHAGE_Entero_mEp460_NC_019716(11),PHAGE_Entero_HK225_NC_019717(10),PHAGE_Entero_DE3_NC_042057(10),PHAGE_Entero_cdtI_NC_009514(10),PHAGE_Salmon_SPN3UB_NC_019545(9),PHAGE_Salmon_Fels_1_NC_010391(9),PHAGE_Entero_phi80_NC_021190(8),PHAGE_Entero_N15_NC_001901(7),PHAGE_…	24	0.5373	0.516
		4	13.9Kb	incomplete(60)	integrase,tail,terminase,lysin	2741718-2755653	0	19	10	3	0.684	6	yes	8	PHAGE_Phage_Gifsy_2_NC_010393(3),PHAGE_Salmon_Fels_1_NC_010391(3),PHAGE_Phage_Gifsy_1_NC_010392(2),PHAGE_Entero_mEp213_NC_019720(1),PHAGE_Escher_HK639_NC_016158(1),PHAGE_Entero_mEp460_NC_019716(1),PHAGE_Cronob_ENT39118_NC_019934(1),PHAGE_Entero_P1_NC_005856(1),PHAGE_Yersin_fHe_Yen9_04_NC_042116(1),PHAGE_Caulob_Sansa_NC_047756(1),PHAGE_Shigel_Stx_NC_029120(1),PHAGE_Entero_HK629_NC_019711(1),PHAGE_…	2	0.1578	0.4638
		5	55.2Kb	intact(150)	tail,head,plate,capsid,terminase,lysis,integrase,protease	2862915-2918181	0	62	61	0	0.983	1	yes	8	PHAGE_Salmon_118970_sal3_NC_031940(67),PHAGE_Salmon_ST64B_NC_004313(52),PHAGE_Shigel_SfII_NC_021857(11),PHAGE_Entero_SfV_NC_003444(9),PHAGE_Shigel_SfIV_NC_022749(8),PHAGE_Entero_SfI_NC_027339(8),PHAGE_Entero_mEp460_NC_019716(6),PHAGE_Entero_phiP27_NC_003356(5),PHAGE_Salmon_Fels_1_NC_010391(3),PHAGE_Salmon_UPF_BP1_NC_047875(3),PHAGE_Entero_cdtI_NC_009514(2),PHAGE_Salmon_vB_SosS_Oslo_NC_018279(2),P…	39	1.0806	0.5038
		6	14.2Kb	incomplete(60)	tail,capsid	3154990-3169246	0	15	13	1	0.933	1	no	9	PHAGE_Salmon_118970_sal3_NC_031940(5),PHAGE_Salmon_ST64B_NC_004313(3),PHAGE_Shigel_SfIV_NC_022749(3),PHAGE_Phage_Gifsy_1_NC_010392(2),PHAGE_Shigel_SfII_NC_021857(2),PHAGE_Entero_SfV_NC_003444(2),PHAGE_Salmon_SJ46_NC_031129(2),PHAGE_Salmon_Fels_1_NC_010391(2),PHAGE_Phage_Gifsy_2_NC_010393(2),PHAGE_Lactob_LJ_NC_048680(1),PHAGE_Sodali_phiSG1_NC_007902(1),PHAGE_Entero_mEp460_NC_019716(1),PHAGE_Entero…	3	0.3333	0.475
		7	66.5Kb	intact(150)	transposase,tail,head,capsid,portal,terminase,lysis,lysin,integrase	3539728-3606306	0	62	56	3	0.951	3	yes	14	PHAGE_Phage_Gifsy_1_NC_010392(50),PHAGE_Phage_Gifsy_2_NC_010393(24),PHAGE_Entero_mEp237_NC_019704(16),PHAGE_Salmon_SPN3UB_NC_019545(15),PHAGE_Salmon_SEN34_NC_028699(14),PHAGE_Entero_HK225_NC_019717(11),PHAGE_Entero_cdtI_NC_009514(11),PHAGE_Entero_mEp460_NC_019716(10),PHAGE_Entero_DE3_NC_042057(9),PHAGE_Entero_phi80_NC_021190(9),PHAGE_Salmon_Fels_1_NC_010391(8),PHAGE_Entero_N15_NC_001901(7),PHAGE_…	40	0.8064	0.509
CFSAN000859	chromosome	1	61.4Kb	questionable(75)	head,integrase	1164170-1225593	1	28	21	1	0.785	6	yes	7	PHAGE_Escher_500465_1_NC_049342(12),PHAGE_Entero_P4_NC_001609(7),PHAGE_Pseudo_C5a_NC_047790(1),PHAGE_Bacill_G_NC_023719(1),PHAGE_Rueger_DSS3_P1_NC_025428(1),PHAGE_Yersin_PY54_NC_005069(1),PHAGE_Acinet_vB_AbaM_ME3_NC_041884(1),PHAGE_Klebsi_phiKO2_NC_005857(1),PHAGE_Entero_WPhi_NC_005056(1),PHAGE_Ralsto_RSY1_NC_025115(1),PHAGE_Erwini_ENT90_NC_019932(1),PHAGE_Entero_N15_NC_001901(1),PHAGE_Xantho_vB_…	10	0.4285	0.5254
		2	53.6Kb	intact(150)	integrase,lysis,lysin,terminase,head,portal,capsid,transposase,tail	1253378-1307054	0	62	55	4	0.951	3	yes	13	PHAGE_Phage_Gifsy_1_NC_010392(49),PHAGE_Phage_Gifsy_2_NC_010393(24),PHAGE_Entero_mEp237_NC_019704(16),PHAGE_Salmon_SPN3UB_NC_019545(15),PHAGE_Salmon_SEN34_NC_028699(14),PHAGE_Entero_HK225_NC_019717(11),PHAGE_Entero_cdtI_NC_009514(10),PHAGE_Entero_DE3_NC_042057(9),PHAGE_Entero_phi80_NC_021190(9),PHAGE_Entero_mEp460_NC_019716(8),PHAGE_Salmon_Fels_1_NC_010391(8),PHAGE_Entero_N15_NC_001901(7),PHAGE_E…	40	0.7903	0.5065
		3	56Kb	intact(150)	integrase,lysis,terminase,head,capsid,tail,plate	1947798-2003818	0	61	59	1	0.983	1	yes	9	PHAGE_Salmon_118970_sal3_NC_031940(62),PHAGE_Salmon_ST64B_NC_004313(48),PHAGE_Shigel_SfII_NC_021857(11),PHAGE_Entero_SfV_NC_003444(9),PHAGE_Entero_SfI_NC_027339(8),PHAGE_Shigel_SfIV_NC_022749(8),PHAGE_Entero_mEp460_NC_019716(7),PHAGE_Entero_phiP27_NC_003356(6),PHAGE_Salmon_UPF_BP1_NC_047875(3),PHAGE_Salmon_Fels_1_NC_010391(3),PHAGE_Entero_cdtI_NC_009514(3),PHAGE_Salmon_vB_SosS_Oslo_NC_018279(2),P…	35	1.0163	0.5016
		4	52.1Kb	intact(150)	transposase,tail,plate,structural,capsid,head,portal,terminase,lysin,integrase	2759736-2811852	0	69	59	6	0.942	4	yes	32	PHAGE_Edward_GF_2_NC_026611(18),PHAGE_Aeromo_vB_AsaM_56_NC_019527(13),PHAGE_Phage_Gifsy_1_NC_010392(9),PHAGE_Salmon_SEN34_NC_028699(8),PHAGE_Burkho_Bcep43_NC_005342(7),PHAGE_Acinet_phiAC_1_NC_028995(7),PHAGE_Burkho_Bcep781_NC_004333(6),PHAGE_Acinet_WCHABP1_NC_041966(6),PHAGE_Phage_Gifsy_2_NC_010393(6),PHAGE_Salmon_SPN3UB_NC_019545(6),PHAGE_Xantho_OP2_NC_007710(5),PHAGE_Acinet_AB1_NC_042028(5),PHA…	9	0.2608	0.5024
		5	35.5Kb	intact(150)	transposase,tail,head,capsid,portal,terminase	2991024-3026543	0	42	39	3	1	0	no	9	PHAGE_Phage_Gifsy_1_NC_010392(27),PHAGE_Phage_Gifsy_2_NC_010393(13),PHAGE_Entero_phi80_NC_021190(11),PHAGE_Entero_cdtI_NC_009514(10),PHAGE_Salmon_Fels_1_NC_010391(9),PHAGE_Entero_DE3_NC_042057(9),PHAGE_Entero_mEp460_NC_019716(9),PHAGE_Entero_mEp237_NC_019704(9),PHAGE_Entero_HK225_NC_019717(8),PHAGE_Salmon_SPN3UB_NC_019545(6),PHAGE_Entero_N15_NC_001901(6),PHAGE_Entero_lambda_NC_001416(5),PHAGE_Sal…	21	0.6428	0.5231
		6	41.8Kb	intact(120)	tail,capsid,head,portal,terminase,integrase	3481677-3523495	0	62	58	3	0.983	1	yes	26	PHAGE_Erwini_vB_EhrS_59_NC_048198(16),PHAGE_Erwini_vB_EhrS_49_NC_048197(15),PHAGE_Cronob_ENT47670_NC_019927(13),PHAGE_Entero_ST104_NC_005841(10),PHAGE_Salmon_SEN22_NC_028696(10),PHAGE_Salmon_UPF_BP1_NC_047875(8),PHAGE_Entero_P22_NC_002371(8),PHAGE_Entero_UAB_Phi20_NC_031019(8),PHAGE_Salmon_SE1_NC_011802(8),PHAGE_Salmon_ST160_NC_014900(7),PHAGE_Mannhe_vB_MhS_587AP2_NC_028743(7),PHAGE_Entero_ES18_N…	9	0.258	0.4937
		7	18.1Kb	intact(130)	lysin,tail,plate	4549192-4567344	0	21	21	0	1	0	no	11	PHAGE_Burkho_phiE255_NC_009237(16),PHAGE_Burkho_BcepMu_NC_005882(16),PHAGE_Rhizob_RR1_B_NC_021557(6),PHAGE_Vibrio_X29_NC_024369(4),PHAGE_Pseudo_PPpW_3_NC_023006(3),PHAGE_Pseudo_JBD67_NC_042135(3),PHAGE_Faecal_FP_Epona_NC_047910(3),PHAGE_Pseudo_JBD25_NC_027992(3),PHAGE_Pseudo_JBD18_NC_027986(2),PHAGE_Bacter_Lily_NC_028841(2),PHAGE_Pseudo_B3_NC_006548(2),PHAGE_Escher_503458_NC_049341(2),PHAGE_Esche…	7	0.7619	0.5135
CFSAN003353	chromosome	1	29.1Kb	incomplete(40)	integrase,head,protease	684576-713771	0	19	8	9	0.894	2	yes	5	PHAGE_Klebsi_ST13_OXA48phi12.1_NC_049453(5),PHAGE_Klebsi_ST147_VIM1phi7.1_NC_049451(5),PHAGE_Leptos_LE3_NC_048678(1),PHAGE_Pelagi_HTVC008M_NC_020484(1),PHAGE_Ralsto_RSA1_NC_009382(1),PHAGE_Leptos_LE4_NC_048679(1),PHAGE_Synech_S_CBS3_NC_015465(1),PHAGE_Haemop_Aaphi23_NC_004827(1),PHAGE_Cyanop_KBS_S_2A_NC_020854(1),PHAGE_Caulob_Sansa_NC_047756(1),PHAGE_Salmon_vB_SenS_Sasha_NC_047786(1),PHAGE_Salmon…	4	0.2631	0.5075
		2	64.9Kb	intact(150)	integrase,transposase,terminase,portal,head,tail	1173199-1238186	1	60	52	5	0.95	3	yes	24	PHAGE_Salmon_118970_sal3_NC_031940(15),PHAGE_Entero_c_1_NC_019706(12),PHAGE_Entero_mEp237_NC_019704(10),PHAGE_Entero_N15_NC_001901(10),PHAGE_Entero_mEp213_NC_019720(10),PHAGE_Entero_HK225_NC_019717(10),PHAGE_Entero_mEp460_NC_019716(9),PHAGE_Entero_cdtI_NC_009514(7),PHAGE_Entero_HK140_NC_019710(6),PHAGE_Phage_Gifsy_2_NC_010393(5),PHAGE_Entero_DE3_NC_042057(4),PHAGE_Salmon_Fels_1_NC_010391(4),PHAGE…	6	0.25	0.5155
		3	16.9Kb	incomplete(20)	integrase	1285454-1302370	0	16	12	0	0.75	4	yes	9	PHAGE_Phage_Gifsy_1_NC_010392(6),PHAGE_Salmon_SPN3UB_NC_019545(5),PHAGE_Phage_Gifsy_2_NC_010393(4),PHAGE_Entero_mEp237_NC_019704(4),PHAGE_Entero_HK225_NC_019717(3),PHAGE_Entero_phi80_NC_021190(2),PHAGE_Entero_mEp213_NC_019720(2),PHAGE_Salmon_SEN34_NC_028699(2),PHAGE_Escher_TL_2011b_NC_019445(2),PHAGE_Entero_mEpX1_NC_019709(2),PHAGE_Edward_GF_2_NC_026611(2),PHAGE_Sinorh_phiM9_NC_028676(1),PHAGE_Sa…	3	0.375	0.5119
		4	35.6Kb	intact(150)	lysis,lysin,terminase,head,portal,capsid,transposase,tail	1302783-1338391	0	40	40	0	1	0	no	7	PHAGE_Phage_Gifsy_1_NC_010392(38),PHAGE_Phage_Gifsy_2_NC_010393(15),PHAGE_Entero_cdtI_NC_009514(10),PHAGE_Entero_mEp460_NC_019716(10),PHAGE_Entero_mEp237_NC_019704(9),PHAGE_Entero_DE3_NC_042057(9),PHAGE_Salmon_Fels_1_NC_010391(8),PHAGE_Entero_phi80_NC_021190(7),PHAGE_Entero_N15_NC_001901(7),PHAGE_Salmon_SEN34_NC_028699(7),PHAGE_Entero_HK225_NC_019717(6),PHAGE_Salmon_SPN3UB_NC_019545(5),PHAGE_Ente…	32	0.95	0.5168
		5	56.7Kb	intact(150)	integrase,lysis,terminase,head,capsid,tail,plate	1979735-2036463	0	62	60	1	0.983	1	yes	10	PHAGE_Salmon_118970_sal3_NC_031940(61),PHAGE_Salmon_ST64B_NC_004313(47),PHAGE_Shigel_SfII_NC_021857(11),PHAGE_Entero_SfV_NC_003444(9),PHAGE_Shigel_SfIV_NC_022749(8),PHAGE_Entero_SfI_NC_027339(8),PHAGE_Entero_phiP27_NC_003356(6),PHAGE_Entero_mEp460_NC_019716(6),PHAGE_Klebsi_phiKO2_NC_005857(3),PHAGE_Entero_N15_NC_001901(3),PHAGE_Salmon_Fels_1_NC_010391(3),PHAGE_Salmon_UPF_BP1_NC_047875(3),PHAGE_Cr…	35	0.9838	0.501
		6	52.1Kb	intact(150)	transposase,tail,plate,structural,capsid,head,portal,terminase,lysin,integrase	2792435-2844551	0	69	59	6	0.942	4	yes	32	PHAGE_Edward_GF_2_NC_026611(18),PHAGE_Aeromo_vB_AsaM_56_NC_019527(13),PHAGE_Phage_Gifsy_1_NC_010392(9),PHAGE_Salmon_SEN34_NC_028699(8),PHAGE_Acinet_phiAC_1_NC_028995(7),PHAGE_Burkho_Bcep43_NC_005342(7),PHAGE_Burkho_Bcep781_NC_004333(6),PHAGE_Salmon_SPN3UB_NC_019545(6),PHAGE_Phage_Gifsy_2_NC_010393(6),PHAGE_Acinet_WCHABP1_NC_041966(6),PHAGE_Acinet_IME_AB2_NC_041857(5),PHAGE_Xantho_OP2_NC_007710(5)…	9	0.2608	0.5023
		7	47.6Kb	intact(150)	transposase,tail,head,capsid,portal,terminase,lysis,lysin,integrase	3022894-3070588	0	57	56	1	1	0	yes	9	PHAGE_Phage_Gifsy_1_NC_010392(48),PHAGE_Phage_Gifsy_2_NC_010393(32),PHAGE_Salmon_SPN3UB_NC_019545(16),PHAGE_Entero_mEp237_NC_019704(13),PHAGE_Entero_HK225_NC_019717(11),PHAGE_Salmon_SEN34_NC_028699(11),PHAGE_Entero_cdtI_NC_009514(10),PHAGE_Salmon_Fels_1_NC_010391(10),PHAGE_Entero_mEp460_NC_019716(10),PHAGE_Entero_DE3_NC_042057(9),PHAGE_Entero_phi80_NC_021190(9),PHAGE_Entero_N15_NC_001901(7),PHAGE…	28	0.8421	0.5179
		8	12.6Kb	questionable(75)	head,integrase	4246227-4258867	0	13	11	1	0.923	1	yes	4	PHAGE_Entero_P4_NC_001609(7),PHAGE_Burkho_KS9_NC_013055(2),PHAGE_Entero_186_NC_001317(1),PHAGE_Salmon_118970_sal3_NC_031940(1),PHAGE_Burkho_KL3_NC_015266(1),PHAGE_Entero_phiP27_NC_003356(1),PHAGE_Proteu_VB_PmiS_Isfahan_NC_041925(1),PHAGE_Stenot_S1_NC_011589(1),PHAGE_Klebsi_ST437_OXA245phi4.1_NC_049448(1),PHAGE_Escher_500465_1_NC_049342(1),PHAGE_Entero_N15_NC_001901(1),PHAGE_Erwini_EtG_NC_047833(1…	7	0.5384	0.4751
		9	17.4Kb	intact(120)	lysin,tail,plate	4531317-4548742	0	19	19	0	1	0	no	11	PHAGE_Burkho_BcepMu_NC_005882(15),PHAGE_Burkho_phiE255_NC_009237(15),PHAGE_Rhizob_RR1_B_NC_021557(5),PHAGE_Pseudo_JBD25_NC_027992(3),PHAGE_Pseudo_JBD67_NC_042135(3),PHAGE_Escher_520873_NC_049344(2),PHAGE_Pseudo_B3_NC_006548(2),PHAGE_Vibrio_X29_NC_024369(2),PHAGE_Pseudo_JBD18_NC_027986(2),PHAGE_Escher_503458_NC_049341(2),PHAGE_Pseudo_PPpW_3_NC_023006(2),PHAGE_Entero_186_NC_001317(1),PHAGE_Faecal_F…	6	0.7894	0.5113
CFSAN001461	chromosome	1	17.4Kb	intact(120)	tail,plate,lysin	335870-353294	0	20	19	1	1	0	no	11	PHAGE_Burkho_phiE255_NC_009237(15),PHAGE_Burkho_BcepMu_NC_005882(15),PHAGE_Rhizob_RR1_B_NC_021557(5),PHAGE_Pseudo_JBD25_NC_027992(3),PHAGE_Pseudo_JBD67_NC_042135(3),PHAGE_Escher_520873_NC_049344(2),PHAGE_Pseudo_B3_NC_006548(2),PHAGE_Escher_503458_NC_049341(2),PHAGE_Vibrio_X29_NC_024369(2),PHAGE_Pseudo_PPpW_3_NC_023006(2),PHAGE_Pseudo_JBD18_NC_027986(2),PHAGE_Cronob_CR8_NC_024354(1),PHAGE_Cronob_E…	6	0.75	0.5113
		2	11.9Kb	questionable(75)	integrase,head	625559-637469	0	13	11	1	0.923	1	yes	4	PHAGE_Entero_P4_NC_001609(7),PHAGE_Burkho_KS9_NC_013055(2),PHAGE_Klebsi_ST437_OXA245phi4.1_NC_049448(1),PHAGE_Shewan_1/41_NC_025458(1),PHAGE_Entero_186_NC_001317(1),PHAGE_Serrat_Eta_NC_021563(1),PHAGE_Entero_N15_NC_001901(1),PHAGE_Stenot_S1_NC_011589(1),PHAGE_Ralsto_RSY1_NC_025115(1),PHAGE_Rueger_DSS3_P1_NC_025428(1),PHAGE_Salmon_Fels_1_NC_010391(1),PHAGE_Burkho_KL3_NC_015266(1),PHAGE_Klebsi_ST13…	7	0.5384	0.4803
		3	51.5Kb	intact(150)	integrase,lysis,lysin,terminase,head,portal,capsid,transposase,tail	1814017-1865553	0	56	56	0	1	0	yes	8	PHAGE_Phage_Gifsy_1_NC_010392(52),PHAGE_Phage_Gifsy_2_NC_010393(31),PHAGE_Salmon_SPN3UB_NC_019545(16),PHAGE_Entero_mEp237_NC_019704(12),PHAGE_Salmon_SEN34_NC_028699(11),PHAGE_Entero_mEp460_NC_019716(10),PHAGE_Entero_HK225_NC_019717(10),PHAGE_Entero_cdtI_NC_009514(10),PHAGE_Salmon_Fels_1_NC_010391(9),PHAGE_Entero_DE3_NC_042057(9),PHAGE_Entero_phi80_NC_021190(8),PHAGE_Entero_N15_NC_001901(7),PHAGE_…	33	0.9285	0.5126
		4	56.7Kb	intact(150)	integrase,lysis,terminase,head,capsid,tail,plate	2503557-2560285	0	63	61	1	0.984	1	yes	10	PHAGE_Salmon_118970_sal3_NC_031940(62),PHAGE_Salmon_ST64B_NC_004313(47),PHAGE_Shigel_SfII_NC_021857(11),PHAGE_Entero_SfV_NC_003444(9),PHAGE_Shigel_SfIV_NC_022749(8),PHAGE_Entero_SfI_NC_027339(8),PHAGE_Entero_phiP27_NC_003356(6),PHAGE_Entero_mEp460_NC_019716(6),PHAGE_Salmon_Fels_1_NC_010391(3),PHAGE_Klebsi_phiKO2_NC_005857(3),PHAGE_Salmon_UPF_BP1_NC_047875(3),PHAGE_Entero_N15_NC_001901(3),PHAGE_Sa…	35	0.9841	0.501
		5	52.1Kb	intact(150)	transposase,tail,plate,structural,capsid,head,portal,terminase,lysin,integrase	3316252-3368368	0	69	59	6	0.942	4	yes	32	PHAGE_Edward_GF_2_NC_026611(18),PHAGE_Aeromo_vB_AsaM_56_NC_019527(13),PHAGE_Phage_Gifsy_1_NC_010392(9),PHAGE_Salmon_SEN34_NC_028699(8),PHAGE_Burkho_Bcep43_NC_005342(7),PHAGE_Acinet_phiAC_1_NC_028995(7),PHAGE_Phage_Gifsy_2_NC_010393(6),PHAGE_Salmon_SPN3UB_NC_019545(6),PHAGE_Burkho_Bcep781_NC_004333(6),PHAGE_Acinet_WCHABP1_NC_041966(6),PHAGE_Acinet_IME_AB2_NC_041857(5),PHAGE_Burkho_BcepNY3_NC_00960…	9	0.2608	0.5023
		6	34.8Kb	intact(150)	transposase,tail,head,capsid,portal,terminase,lysis,lysin	3547032-3581836	0	41	40	1	1	0	no	8	PHAGE_Phage_Gifsy_1_NC_010392(34),PHAGE_Phage_Gifsy_2_NC_010393(16),PHAGE_Entero_mEp237_NC_019704(10),PHAGE_Entero_cdtI_NC_009514(10),PHAGE_Entero_mEp460_NC_019716(10),PHAGE_Entero_DE3_NC_042057(9),PHAGE_Salmon_Fels_1_NC_010391(9),PHAGE_Entero_phi80_NC_021190(8),PHAGE_Entero_N15_NC_001901(7),PHAGE_Salmon_SEN34_NC_028699(7),PHAGE_Entero_HK225_NC_019717(7),PHAGE_Salmon_SPN3UB_NC_019545(5),PHAGE_Ent…	27	0.8292	0.5254
		7	23.3Kb	incomplete(20)	integrase	3575800-3599165	0	16	12	0	0.75	4	yes	9	PHAGE_Phage_Gifsy_1_NC_010392(6),PHAGE_Salmon_SPN3UB_NC_019545(5),PHAGE_Entero_mEp237_NC_019704(4),PHAGE_Phage_Gifsy_2_NC_010393(4),PHAGE_Entero_HK225_NC_019717(3),PHAGE_Escher_TL_2011b_NC_019445(2),PHAGE_Salmon_SEN34_NC_028699(2),PHAGE_Edward_GF_2_NC_026611(2),PHAGE_Entero_phi80_NC_021190(2),PHAGE_Entero_mEpX1_NC_019709(2),PHAGE_Entero_mEp213_NC_019720(2),PHAGE_Escher_HK639_NC_016158(1),PHAGE_En…	3	0.375	0.5044
		8	52.1Kb	intact(150)	tail,head,portal,terminase,transposase,integrase	3663672-3715829	0	57	50	5	0.964	2	yes	23	PHAGE_Salmon_118970_sal3_NC_031940(15),PHAGE_Entero_c_1_NC_019706(12),PHAGE_Entero_HK225_NC_019717(10),PHAGE_Entero_N15_NC_001901(10),PHAGE_Entero_mEp213_NC_019720(10),PHAGE_Entero_mEp237_NC_019704(10),PHAGE_Entero_mEp460_NC_019716(9),PHAGE_Entero_cdtI_NC_009514(7),PHAGE_Entero_HK140_NC_019710(6),PHAGE_Phage_Gifsy_2_NC_010393(5),PHAGE_Shigel_SfII_NC_021857(4),PHAGE_Pectob_ZF40_NC_019522(4),PHAGE_…	6	0.2631	0.5003
CFSAN001469	chromosome	1	31.3Kb	intact(150)	integrase,portal,terminase,capsid,head,tail,lysin,plate	187209-218599	0	38	36	2	1	0	yes	6	PHAGE_Salmon_SP_004_NC_021774(29),PHAGE_Salmon_SW9_NC_049459(24),PHAGE_Salmon_SEN1_NC_029003(23),PHAGE_Entero_PsP3_NC_005340(20),PHAGE_Entero_186_NC_001317(20),PHAGE_Erwini_EtG_NC_047833(11),PHAGE_Entero_fiAA91_ss_NC_022750(7),PHAGE_Yersin_L_413C_NC_004745(6),PHAGE_Escher_P2_NC_041848(6),PHAGE_Entero_WPhi_NC_005056(5),PHAGE_Escher_pro147_NC_028896(5),PHAGE_Escher_vB_EcoM_12474III_NC_049457(4),PHA…	29	0.7631	0.5223
		2	18.1Kb	incomplete(60)	tail,flippase,lysin	367160-385312	0	25	22	3	1	0	no	6	PHAGE_Burkho_phiE255_NC_009237(16),PHAGE_Burkho_BcepMu_NC_005882(16),PHAGE_Rhizob_RR1_B_NC_021557(6),PHAGE_Vibrio_X29_NC_024369(4),PHAGE_Pseudo_PPpW_3_NC_023006(3),PHAGE_Pseudo_JBD25_NC_027992(3),PHAGE_Pseudo_JBD67_NC_042135(3),PHAGE_Faecal_FP_Epona_NC_047910(3),PHAGE_Entero_SfI_NC_027339(2),PHAGE_Entero_SfV_NC_003444(2),PHAGE_Escher_503458_NC_049341(2),PHAGE_Bacter_Lily_NC_028841(2),PHAGE_Pseudo…	16	0.64	0.5136
		3	45.5Kb	intact(150)	integrase,lysin,lysis,terminase,portal,head,tail,plate	1847410-1892915	0	58	54	4	1	0	yes	15	PHAGE_Salmon_SEN34_NC_028699(30),PHAGE_Phage_Gifsy_2_NC_010393(18),PHAGE_Phage_Gifsy_1_NC_010392(15),PHAGE_Salmon_SPN3UB_NC_019545(12),PHAGE_Psychr_pOW20_A_NC_020841(7),PHAGE_Entero_mEp237_NC_019704(6),PHAGE_Haemop_Aaphi23_NC_004827(4),PHAGE_Entero_HK225_NC_019717(4),PHAGE_Aggreg_S1249_NC_013597(3),PHAGE_Rhizob_RHEph06_NC_027296(3),PHAGE_Entero_YYZ_2008_NC_011356(3),PHAGE_Salmon_SJ46_NC_031129(3)…	30	0.5172	0.5095
		4	24.2Kb	intact(100)	integrase,tail,terminase,lysin	2707627-2731922	0	25	13	12	1	0	yes	8	PHAGE_Phage_Gifsy_2_NC_010393(4),PHAGE_Salmon_Fels_1_NC_010391(4),PHAGE_Entero_c_1_NC_019706(2),PHAGE_Entero_mEp213_NC_019720(2),PHAGE_Phage_Gifsy_1_NC_010392(2),PHAGE_Cronob_ENT39118_NC_019934(2),PHAGE_Entero_N15_NC_001901(1),PHAGE_Entero_HK97_NC_002167(1),PHAGE_Entero_HK630_NC_019723(1),PHAGE_Shigel_Stx_NC_029120(1),PHAGE_Salmon_SEN1_NC_029003(1),PHAGE_Pseudo_H101_NC_029094(1),PHAGE_Escher_Skar…	5	0.16	0.4809
		5	65Kb	intact(150)	portal,tail,plate,head,terminase,lysis,integrase	2834662-2899662	0	78	61	17	1	0	yes	12	PHAGE_Salmon_118970_sal3_NC_031940(70),PHAGE_Salmon_ST64B_NC_004313(32),PHAGE_Shigel_SfIV_NC_022749(7),PHAGE_Entero_mEp235_NC_019708(7),PHAGE_Entero_phiP27_NC_003356(6),PHAGE_Entero_SfV_NC_003444(5),PHAGE_Shigel_SfII_NC_021857(5),PHAGE_Salmon_Fels_1_NC_010391(5),PHAGE_Entero_mEp460_NC_019716(5),PHAGE_Pseudo_phi2_NC_030931(4),PHAGE_Cronob_ENT39118_NC_019934(4),PHAGE_Entero_SfI_NC_027339(4),PHAGE_S…	32	0.8974	0.5039
		6	8.4Kb	incomplete(20)	plate	3286733-3295134	0	9	7	2	1	0	no	4	PHAGE_Escher_500465_2_NC_049343(5),PHAGE_Escher_D108_NC_013594(2),PHAGE_Entero_SfMu_NC_027382(2),PHAGE_Acinet_vB_AbaM_PhT2_NC_049494(1),PHAGE_Pseudo_JBD93_NC_030918(1),PHAGE_Acinet_AbTZA1_NC_049445(1),PHAGE_Campyl_CP220_NC_027997(1),PHAGE_Ralsto_RS138_NC_029107(1),PHAGE_Haemop_SuMu_NC_019455(1),PHAGE_Entero_Mu_NC_000929(1),PHAGE_Acinet_Acj9_NC_014663(1),PHAGE_Acinet_Acj61_NC_014661(1)	4	0.5555	0.5325
		7	25.5Kb	incomplete(50)	tail	3573264-3598769	0	17	12	5	1	0	no	3	PHAGE_Escher_500465_1_NC_049342(12),PHAGE_Bacill_SPbeta_NC_001884(1),PHAGE_Klebsi_ST437_OXA245phi4.1_NC_049448(1),PHAGE_Bacill_G_NC_023719(1),PHAGE_Staphy_StauST398_5_NC_023500(1),PHAGE_Plankt_PaV_LD_NC_016564(1),PHAGE_Klebsi_ST15_OXA48phi14.1_NC_049454(1),PHAGE_Acinet_vB_AbaM_ME3_NC_041884(1)	10	0.7058	0.5488
		8	81.9Kb	intact(150)	tail,plate,lysin,lysis,terminase,capsid,portal,integrase,head,transposase	3595120-3677033	0	102	92	10	1	0	yes	30	PHAGE_Salmon_Fels_2_NC_010463(37),PHAGE_Salmon_SEN8_NC_047753(34),PHAGE_Salmon_RE_2010_NC_019488(33),PHAGE_Salmon_118970_sal3_NC_031940(20),PHAGE_Escher_500465_1_NC_049342(16),PHAGE_Klebsi_4LV2017_NC_047818(15),PHAGE_Klebsi_ST15_OXA48phi14.1_NC_049454(13),PHAGE_Klebsi_ST437_OXA245phi4.2_NC_049449(13),PHAGE_Entero_c_1_NC_019706(12),PHAGE_Klebsi_ST512_KPC3phi13.2_NC_049452(12),PHAGE_Entero_mEp460_N…	37	0.3627	0.5163
