# Supplementary material for: Evolving threats: Leveraging C. elegans to decode the virulence profiles of highly related environmental Salmonella Newport isolates
Source: PLoS One. 2026 Mar 2;21(3):e0343882. doi: 10.1371/journal.pone.0343882 (PMC12952584; doi:10.1371/journal.pone.0343882)
Supplement: S2 Table — (XLSX) [file pone.0343882.s002.xlsx]

## Sheet: S2 Table
	S2 Table: Impact of Salmonella strains on C. elegans Survival (Independent Trials)
		Bacteria		Worm	Survival Data			Statistical Significance
		Species	Strain ID	C. elegans	n (obs/ total)	Mean Survival (Hours)	Std. Error	p (v. OP50)	p (v. 741)
	Trial 1	E. coli	OP50	N2	145/154	273.69	7.16		0.01
		S. Typhimurium	CFSAN000741	N2	99/152	232.78	9.5	0.01
		S. Newport	CFSAN003353	N2	133/152	149.71	6.36	0	0
		S. Newport	CFSAN001469	N2	134/146	172.98	5.62	0	4.5e-08
		S. Newport	CFSAN000859	N2	133/152	187.72	7.42	0	0.0024
		S. Newport	CFSAN001891	N2	107/117	237.79	7.44	0.0001	0.2521
		S. Newport	CFSAN001461	N2	137/160	175.66	6.42	0	2.2e-05
	Trial 2	E. coli	OP50	N2	109/151	297.06	10.13		0
		S. Typhimurium	CFSAN000741	N2	81/152	207.46	8.7	0
		S. Newport	CFSAN003353	N2	120/154	182.35	5.94	0	0.0088
		S. Newport	CFSAN001469	N2	114/146	199.33	6.02	0	0.3139
		S. Newport	CFSAN000859	N2	115/151	181.18	6.99	0	0.0464
		S. Newport	CFSAN001891	N2	108/150	200.85	7.89	0	0.6149
		S. Newport	CFSAN001461	N2	135/153	172.88	5	0	0.0003
